# Supplementary material for: Impact of ompk36 genotype and KPC subtype on the in vitro activity of ceftazidime/avibactam, imipenem/relebactam and meropenem/vaborbactam against KPC-producing K. pneumoniae clinical isolates
Source: JAC Antimicrob Resist. 2023 Mar 23;5(2):dlad022. doi: 10.1093/jacamr/dlad022 (PMC10035640; doi:10.1093/jacamr/dlad022)
Supplement: dlad022_Supplementary_Data [file dlad022_supplementary_data.xlsx]

## Sheet: Table S1
Table S1. Molecular characteristics and susceptibility testing results for KPC-Kp
Organism ID	KPC subtype	ST	OmpK35 classification	OmpK35	OmpK36 classificaiton	OmpK36	MIC (µg/mL)1
							CAZ	CZA	IPM	I-R	MEM	MVB
KLPN0001	KPC-2	258	truncation	aa89-STOP	IS5	IS5 ins	512	2	>32	1	>64	0.25
KLPN0020	KPC-2	258	truncation	aa89-STOP	IS5	IS5 ins	256	2	>32	0.5	>64	0.5
KLPN0025	KPC-2	258	truncation	1bp ins at G41 fs	WT	WT	512	0.5	16	0.25	32	0.016
KLPN0041	KPC-2	258	truncation	1bp ins at G41 fs	Other	12bp del at position 84	128	≤0.25	16	0.5	32	0.016
KLPN0044	KPC-2	258	truncation	aa89-STOP	Other	A11V	512	0.5	16	0.25	32	0.016
KLPN0082	KPC-2	258	truncation	aa89-STOP	GD duplication	insAA134-135GD	256	1	16	0.25	32	0.064
KLPN0086	KPC-2	258	truncation	aa89-STOP	WT	WT	128	0.5	32	0.25	32	0.032
KLPN0115	KPC-2	1199	truncation	aa89-STOP	GD duplication	insAA134-135GD	128	0.5	16	0.25	64	0.032
KLPN0136	KPC-3	258	truncation	aa89-STOP	IS5	IS5 ins	>512	4	>32	1	>64	0.5
KLPN0142	KPC-2	258	truncation	aa89-STOP	WT	WT	256	0.5	8	0.12	8	0.016
KLPN0145	KPC-2	258	truncation	aa89-STOP	IS5	IS5 ins	512	2	>32	1	64	0.5
KLPN0147	KPC-2	258	truncation	aa89-STOP	GD duplication	insAA134-135GD	512	2	>32	0.25	>64	1
KLPN0151	KPC-2	258	truncation	aa89-STOP	IS5	IS5 ins	512	4	>32	4	>64	2
KLPN0155	KPC-2	258	truncation	aa89-STOP	GD duplication	insAA134-135GD	>512	2	>32	0.5	>64	1
KLPN0156	KPC-2	258	truncation	aa89-STOP	GD duplication	insAA134-135GD	512	1	>32	0.5	>64	0.25
KLPN0167	KPC-2	258	truncation	aa89-STOP	Other	aa186 P => H	256	2	32	0.5	64	0.064
KLPN0175	KPC-2	258	truncation	aa89-STOP	GD duplication	insAA134-135GD	256	1	>32	0.5	>64	0.25
KLPN0180	KPC-2	258	truncation	aa89-STOP	IS5	IS5 ins & promoter del	>512	2	>32	1	>64	0.5
KLPN0207	KPC-3	258	truncation	aa89-STOP	WT	WT	256	≤0.25	4	0.5	4	0.016
KLPN0270	KPC-3	258	truncation	aa89-STOP	IS5	IS5 ins & promoter del	512	1	4	0.25	8	0.016
KLPN0293	KPC-2	258	truncation	1bp ins at G41 fs	WT	WT	256	1	16	0.25	32	0.032
KLPN0306	KPC-3	37	WT	WT	WT	WT	64	0.5	4	1	8	0.032
KLPN0347	KPC-2	258	truncation	aa89-STOP	WT	WT	512	1	8	0.12	16	0.016
KLPN0397	KPC-2	258	truncation	1bp ins at G41 fs	IS5	IS5 promoter ins	256	1	>32	2	>64	1
KLPN0404	KPC-2	258	truncation	aa89-STOP	IS5	IS5 promoter ins	512	1	>32	0.25	64	0.25
KLPN0406	KPC-3	258	truncation	aa89-STOP	WT	WT	256	0.5	16	0.25	16	0.032
KLPN0408	KPC-3	258	truncation	aa89-STOP	WT	WT	64	0.5	4	0.25	4	0.032
KLPN0418	KPC-3	258	truncation	aa89-STOP	WT	WT	256	≤0.25	4	0.12	4	0.016
KLPN0421	KPC-3	14	truncation	aa89-STOP	Other	indels, no fs	256	2	4	0.12	8	0.064
KLPN0436	KPC-2	258	truncation	aa89-STOP	GD duplication	insAA134-135GD	512	2	>32	1	>64	0.25
KLPN0452	KPC-2	258	truncation	1bp ins at G41 fs	GD duplication	insAA134-135GD	512	1	>32	0.5	>64	0.5
KLPN0484	KPC-2	258	truncation	aa89-STOP	GD duplication	insAA134-135GD	512	2	>32	1	>64	4
KLPN0568	KPC-2	258	truncation	1bp ins at G41 fs	IS5	IS5 promoter ins	>512	2	>32	2	>64	0.25
KLPN0575	KPC-2	258	truncation	aa89-STOP	GD duplication	insAA134-135GD	256	1	>32	0.5	>64	0.5
KLPN0604	KPC-2	258	truncation	1bp ins at G41 fs	IS5	IS5 promoter ins	512	1	32	0.5	64	0.5
KLPN0606	KPC-2	258	truncation	aa89-STOP	GD duplication	insAA134-135GD	256	1	>32	0.5	>64	0.5
KLPN0615	KPC-2	258	truncation	aa89-STOP	GD duplication	insAA134-135GD	128	2	>32	1	>64	2
KLPN0624	KPC-2	258	truncation	aa89-STOP	IS5	IS5 ins	512	2	>32	2	>64	0.5
KLPN0630	KPC-2	258	truncation	aa89-STOP	GD duplication	insAA134-135GD	512	1	16	0.25	32	0.032
KLPN0634	KPC-2	258	truncation	aa89-STOP	WT	WT	256	1	8	1	16	0.032
KLPN0662	KPC-2	258	truncation	aa89-STOP	GD duplication	insAA134-135GD	512	2	>32	0.5	>64	0.5
KLPN0669	KPC-2	258	truncation	aa89-STOP	GD duplication	insAA134-135GD	256	1	>32	0.5	>64	0.25
KLPN0685	KPC-2	258	truncation	aa89-STOP	IS5	IS5 ins	256	2	>32	16	>64	4
KLPN0705	KPC-2	258	truncation	aa89-STOP	GD duplication	insAA134-135GD	>512	4	>32	1	>64	1
KLPN0735	KPC-2	258	truncation	aa89-STOP	WT	WT	128	0.5	16	0.5	64	0.064
KLPN0743	KPC-2	-	truncation	aa89-STOP	GD duplication	insAA134-135GD	256	0.5	>32	0.5	>64	0.25
KLPN0763	KPC-2	258	truncation	aa89-STOP	GD duplication	insAA134-135GD	512	2	>32	0.25	>64	0.5
KLPN0764	KPC-3	258	truncation	aa89-STOP	WT	WT	512	4	16	0.5	>64	0.032
KLPN0779	KPC-3	258	truncation	aa89-STOP	WT	WT	256	2	16	0.5	32	0.032
KLPN0803	KPC-2	258	truncation	1bp ins at G41 fs	Other	G->A 11bp upstream	64	1	>32	1	>64	0.5
KLPN0820	KPC-2	258	truncation	aa89-STOP	IS5	IS5 promoter ins	32	1	>32	0.5	>64	0.5
KLPN0845	KPC-2	258	truncation	1bp ins at G41 fs	IS5	IS5 promoter ins	256	2	>32	1	>64	0.125
KLPN0870	KPC-2	258	truncation	1bp ins at G41 fs	IS5	IS5 promoter ins	512	2	32	0.5	32	0.125
KLPN0871	KPC-2	258	truncation	1bp ins at G41 fs	WT	WT	256	0.5	16	0.5	32	0.064
KLPN0873	KPC-2	258	truncation	aa89-STOP	IS5	IS5 ins	512	2	16	0.5	64	0.064
KLPN0877	KPC-2	258	truncation	aa89-STOP	GD duplication	insAA134-135GD	512	1	>32	0.25	64	0.25
KLPN0908	KPC-2	258	truncation	aa89-STOP	GD duplication	insAA134-135GD	16	≤0.25	>32	0.25	64	0.125
KLPN0913	KPC-3	258	truncation	aa89-STOP	IS5	IS5 ins	512	1	>32	4	>64	0.5
KLPN0923	KPC-3	258	truncation	aa89-STOP	WT	WT	256	4	8	0.5	8	0.064
KLPN0937	KPC-2	258	truncation	aa89-STOP	IS5	IS5 ins	512	2	16	1	32	0.064
KLPN0949	KPC-2	258	truncation	aa89-STOP	IS5	IS5 promoter ins	512	2	32	0.5	32	0.125
KLPN0954	KPC-2	1084	truncation	aa89-STOP	Other	non-IS5 ins promoter	256	1	16	0.25	16	0.016
KLPN0959	KPC-3	258	truncation	aa89-STOP	WT	WT	512	4	8	0.25	32	0.032
KLPN0972	KPC-2	258	truncation	aa89-STOP	WT	WT	256	1	>32	0.25	64	0.125
KLPN0992	KPC-2	258	truncation	aa89-STOP	GD duplication	insAA134-135GD	64	1	>32	0.5	>64	0.25
KLPN1006	KPC-3	258	truncation	aa89-STOP	WT	WT	512	1	4	0.12	8	0.016
KLPN1036	KPC-3	-	WT	WT	Other	nt371-383del(AA162 stop)	64	1	8	0.5	8	0.032
KLPN1046	KPC-3	4105	truncation	AA174 stop	Other	AA 184-186 LSP del; AA 309 R ins	256	4	4	0.25	4	0.032
KLPN1112	KPC-2	258	truncation	aa89-STOP	GD duplication	insAA134-135GD	128	≤0.25	4	0.25	2	0.032
KLPN1123	KPC-2	258	truncation	1bp ins at G41 fs	WT	WT	256	0.5	16	0.12	16	0.032
KLPN1126	KPC-2	258	truncation	1bp ins at G41 fs	WT	WT	256	0.5	16	0.25	16	0.016
KLPN1224	KPC-3	258	truncation	aa89-STOP	WT	WT	128	0.5	8	0.25	8	0.032
KLPN1239	KPC-3	258	truncation	T61P, disrupted	WT	WT	256	1	16	0.25	32	0.032
KLPN1263	KPC-3	258	truncation	aa89-STOP	WT	WT	256	1	8	0.12	8	0.032
KLPN1308	KPC-3	258	truncation	aa89-STOP	WT	WT	256	2	8	0.5	16	0.125
KLPN1421	KPC-3	258	truncation	aa89-STOP	IS5	IS5 promoter ins	256	2	>32	1	>64	0.25
KLPN1438	KPC-3	258	truncation	aa89-STOP	WT	WT	256	2	16	0.25	16	0.032
KLPN1439	KPC-3	258	truncation	aa89-STOP	WT	WT	256	2	32	1	16	0.032
KLPN1519	KPC-3	258	truncation	aa89-STOP	WT	WT	256	2	16	0.5	16	0.032
KLPN1548	KPC-3	258	truncation	aa89-STOP	WT	WT	256	1	8	0.12	16	0.016
KLPN1576	KPC-3	3050	truncation	aa89-STOP	Other	indels, no fs	128	2	8	0.25	16	0.032
KLPN1587	KPC-3	258	truncation	aa89-STOP	WT	WT	256	1	8	0.5	16	0.016
KLPN1624	KPC-3	258	truncation	aa89-STOP	Other	AA104ins; 105stop	512	2	>32	2	>64	1
KLPN1630	KPC-3	258	truncation	aa89-STOP	WT	WT	256	1	8	0.12	16	0.016
KLPN1639	KPC-3	258	truncation	T61P, disrupted	IS5	IS5 promoter ins	128	0.5	0.12	0.25	≤0.06	0.032
KLPN1685	KPC-3	258	truncation	aa89-STOP	WT	WT	256	0.5	8	0.06	8	0.016
KLPN1692	KPC-3	258	truncation	aa89-STOP	WT	WT	256	1	16	0.25	16	0.032
KLPN1694	KPC-3	258	truncation	aa89-STOP	WT	WT	256	2	16	0.25	32	0.032
KLPN1704	KPC-3	258	truncation	aa89-STOP	Other	fs, delayed stop	256	1	8	0.25	16	0.032
KLPN1724	KPC-3	258	truncation	T61P, disrupted	Other	deletion	256	1	8	0.25	32	0.032
KLPN1750	KPC-2	258	truncation	aa89-STOP	WT	WT	64	1	8	0.5	16	0.032
KLPN1763	KPC-3	1373	WT	WT, T->C 209bp upstream, T->C 448bp upstream, T->A 496bp upstream	Other	Numerous SNPs	64	0.5	8	0.5	8	0.032
KLPN1766	KPC-3	258	truncation	aa89-STOP	WT	WT	>512	2	16	0.25	16	0.016
KLPN1868	KPC-3	268	WT	WT, T->C 209bp upstream, T->C 448bp upstream, T->A 496bp upstream	Other	Numerous SNPs	256	2	32	0.25	32	0.032
KLPN1910	KPC-3	258	truncation	aa89-STOP	WT	WT	256	1	16	0.12	32	0.015
KLPN1918	KPC-3	258	truncation	T61P, disrupted	WT	WT	512	2	32	0.12	64	0.016
KLPN2001	KPC-3	258	truncation	T61P, disrupted	Other	L8F	256	1	16	0.25	16	0.032
KLPN2090	KPC-2	258	truncation	1bp ins at G41 fs	GD duplication	insAA134-135GD	256	1	>32	1	>64	0.5
KLPN2091	KPC-2	258	truncation	1bp ins at G41 fs	Other	P11A	64	≤0.25	32	0.25	32	0.032
KLPN2103	KPC-2	258	truncation	1bp ins at G41 fs	WT	WT	128	1	16	0.5	32	0.032
KLPN2115	KPC-2	258	truncation	aa89-STOP	GD duplication	insAA134-135GD	512	2	>32	1	>64	0.5
KLPN2169	KPC-3	258	truncation	T61P, disrupted	WT	WT	512	2	16	0.5	64	0.032
KLPN2224	KPC-3	268	truncation	aa89-STOP	Other	indels, no fs	64	1	4	0.12	4	0.032
KLPN2317	KPC-3	268	truncation	aa89-STOP	Other	indels, no fs	64	1	4	0.12	4	0.016

## Sheet: Table S2
Table S2. Pairwise comparison of core genome single-nucleotide polymorphisms across iolates included in time-kill analyses
Organism ID	KPC	OmpK36	ID	86	142	735	1123	1750	306	764	1439	1548	1685	155	436	484	615	705	20	180	404	685	820
KLPN0086	KPC-2	WT	86	0	22	56	19	35	18247	253	279	270	242	62	58	45	61	64	2	17	7	52	27
KLPN0142	KPC-2	WT	142	22	0	68	31	47	18259	265	291	282	254	74	70	57	73	76	20	35	19	64	39
KLPN0735	KPC-2	WT	735	56	68	0	59	81	18259	265	291	282	254	78	74	57	77	80	54	69	53	8	67
KLPN1123	KPC-2	WT	1123	19	31	59	0	44	18250	256	282	273	245	65	61	48	64	67	17	32	16	55	12
KLPN1750	KPC-2	WT	1750	35	47	81	44	0	18272	278	304	295	267	87	83	70	86	89	33	48	32	77	52
KLPN0306	KPC-3	WT	306	18247	18259	18259	18250	18272	0	18268	18291	18283	18255	18267	18263	18247	18268	18269	18245	18260	18244	18255	18258
KLPN0764	KPC-3	WT	764	253	265	265	256	278	18268	0	132	123	85	275	271	254	274	277	251	266	250	261	264
KLPN1439	KPC-3	WT	1439	279	291	291	282	304	18291	132	0	13	121	301	297	280	300	303	277	292	276	287	290
KLPN1548	KPC-3	WT	1548	270	282	282	273	295	18283	123	13	0	112	292	288	271	291	294	268	283	267	278	281
KLPN1685	KPC-3	WT	1685	242	254	254	245	267	18255	85	121	112	0	264	260	243	263	266	240	255	239	250	253
KLPN0155	KPC-2	GD duplication	155	62	74	78	65	87	18267	275	301	292	264	0	8	67	49	14	60	75	59	74	73
KLPN0436	KPC-2	GD duplication	436	58	70	74	61	83	18263	271	297	288	260	8	0	63	45	8	56	71	55	70	69
KLPN0484	KPC-2	GD duplication	484	45	57	57	48	70	18247	254	280	271	243	67	63	0	66	69	43	58	42	53	56
KLPN0615	KPC-2	GD duplication	615	61	73	77	64	86	18268	274	300	291	263	49	45	66	0	51	59	74	58	73	72
KLPN0705	KPC-2	GD duplication	705	64	76	80	67	89	18269	277	303	294	266	14	8	69	51	0	62	77	61	76	75
KLPN0020	KPC-2	IS5 insertion	20	2	20	54	17	33	18245	251	277	268	240	60	56	43	59	62	0	15	5	50	25
KLPN0180	KPC-2	IS5 insertion	180	17	35	69	32	48	18260	266	292	283	255	75	71	58	74	77	15	0	20	65	40
KLPN0404	KPC-2	IS5 insertion	404	7	19	53	16	32	18244	250	276	267	239	59	55	42	58	61	5	20	0	49	24
KLPN0685	KPC-2	IS5 insertion	685	52	64	8	55	77	18255	261	287	278	250	74	70	53	73	76	50	65	49	0	63
KLPN0820	KPC-2	IS5 insertion	820	27	39	67	12	52	18258	264	290	281	253	73	69	56	72	75	25	40	24	63	0

## Sheet: Table S3
Table S3. MICs against clincial KPC-Kp isolates harboring KPC variants				MIC (µg/mL)1
Organism ID	KPC subtype	blaKPC-3 mutation	ompK36	CAZ	CZA	IPM	I-R	MEM	MVB
KLPN1437	KPC-32	D179Y, T243M	AA288stop	512	64	1	1	4	1
KLPN1446	KPC-32	D179Y, T243M	WT	>512	256	0.25	0.25	0.25	0.03
KLPN1491	KPC-8	V240G	WT	>512	16	8	0.25	8	0.03
KLPN1492	KPC-31	D179Y	IS5 insertion	>512	256	1	1	2	2
KLPN1506	KPC-64	T243A	WT	256	8	16	0.5	16	0.03
KLPN1520	KPC-31	D179Y	WT	512	64	0.5	0.5	0.12	0.03
KLPN1571	--	A177E, D179Y	WT	256	128	0.5	0.5	0.12	0.12
KLPN1572	--	L7P, D179Y, T243M	WT	256	256	0.5	0.5	0.12	0.12
KLPN1582	KPC-31	D179Y	WT	512	64	0.06	0.12	0.06	0.03
KLPN1645	KPC-66	166-167 EL deletion	WT	256	32	0.25	0.25	0.06	0.03
KLPN1686	KPC-31	D179Y	WT	512	16	0.12	0.12	0.12	0.03
KLPN1688	KPC-53	166-167 EL insertion	WT	128	16	0.25	0.25	0.06	0.03
KLPN1728	KPC-31	D179Y	WT	256	16	0.06	0.12	0.12	0.06
KLPN1755	KPC-31	D179Y	WT	>512	64	8	0.25	0.12	0.03
KLPN1765	KPC-31	D179Y	IS5 insertion	512	16	1	1	4	2
KLPN1803	KPC-8	V240G	WT	>512	16	4	0.12	4	0.03
KLPN2008	KPC-31	D179Y	L8F	>512	128	1	1	0.25	0.12
KLPN2030	--	166-167 EL insertion, 278-281 SEAV insertion	WT	512	128	1	0.5	0.12	0.12
